# Supplementary material for: Structural basis for C-degron selectivity across KLHDCX family E3 ubiquitin ligases
Source: Nat Commun. 2024 Nov 15;15:9899. doi: 10.1038/s41467-024-54126-z (PMC11568203; doi:10.1038/s41467-024-54126-z)
Supplement: Supplementary file 4 — Source Data [file 41467_2024_54126_MOESM4_ESM.xlsx]

## Sheet: Fig1b
	Monomeric KLHDC2-EloB/C
		Normalized Rate of Substrate ubiquitylation
		UBE2D2		UBE2R2		UBE2L2/ARIH1
	Substrate	Rep1	Rep2	Rep1	Rep2	Rep1	Rep2
	NEDD8	1	1	1	1	1	1
	UB	0.1	0.1	0.0845661	0.07	0.1134	0.0987
	SUMO1	0.012	0.01	0.0607491	0.03	0.0105868	0.016
	SUMO2	0.012	0.01	0.0477096	0.02	0.0225898	0.017
	LC3A	0.012	0.01	0.0156532	0.001	0.00920548	0.001
	LC3B	0.012	0.01	0.0228068	0.01	0.0234932	0.015
	ISG15	0.012	0.01	0.0226921	0.01	0.00110632	0.01
	FAT10	0.71	0.64	0.66	0.62	0.459	0.489
	UFM1	0.012	0.01	0.0282919	0.01	0.073812	0.03
	URM1	0.012	0.01	0.196091	0.24	0.28066	0.345

## Sheet: Fig1c
	Monomeric KLHDC3-EloB/C
		Normalized Rate of Substrate ubiquitylation
		UBE2D2		UBE2R2		UBE2L2/ARIH1
	Substrate	Rep1	Rep2	Rep1	Rep2	Rep1	Rep2
	NEDD8	1	1	1	1	1	1
	UB	0.173415	0.156	1.19	1.24	1.03124	1
	SUMO1	0.012	0.012	0.012	0.012	0.0528359	0.04
	SUMO2	0.012	0.012	0.012	0.012	0.120896	0.103
	LC3A	0.012	0.012	0.012	0.012	0.112416	0.086
	LC3B	0.012	0.012	0.012	0.012	0.0767166	0.05
	ISG15	0.012	0.012	0.012	0.012	0.443673	0.52
	FAT10	0.012	0.012	0.012	0.012	0.349854	0.438
	UFM1	0.238584	0.21	0.012	0.012	0.759695	0.82
	URM1	0.012	0.012	0.012	0.012	0.110525	0.15

## Sheet: Fig1d
	KLHDC10-EloB/C
		Normalized Rate of Substrate ubiquitylation
		UBE2D2		UBE2R2		UBE2L2/ARIH1
	Substrate	Rep1	Rep2	Rep1	Rep2	Rep1	Rep2
	NEDD8	1	1	1	1	1	1
	UB	0.421389	0.355	1.22	1.15	0.902802	0.95
	SUMO1	0.275421	0.232	0.012	0.012	0.297715	0.35
	SUMO2	0.382722	0.324	0.012	0.012	0.311858	0.376
	LC3A	0.012	0.012	0.012	0.012	0.0485124	0.03
	LC3B	0.012	0.012	0.012	0.012	0.0442402	0.034
	ISG15	0.235242	0.198	0.012	0.012	0.703153	0.623
	FAT10	0.407206	0.345	0.5	0.423	0.82677	0.745
	UFM1	0.032289	0.039	0.1	0.076	0.728461	0.654
	URM1	0.275127	0.334	0.1	0.066	0.460072	0.523

## Sheet: Fig1e
	KLHDC1-EloB/C
		Normalized Rate of Substrate ubiquitylation
		UBE2D2		UBE2R2		UBE2L2/ARIH2
	Substrate	Rep1	Rep2	Rep1	Rep2	Rep1	Rep2
	SELK	1	1	1	1	1	1
	NEDD8	0.8	0.72	0.74	0.82	1	1.2
	UB	0.11	0.07	0.58	0.478	0.5	0.45
	SUMO1	0.0607491	0.03	0.012	0.012	0.012	0.012
	SUMO2	0.0477096	0.023	0.012	0.012	0.012	0.012
	LC3A	0.0156532	0.01	0.012	0.012	0.090719	0.07
	LC3B	0.0228068	0.015	0.012	0.012	0.069909	0.04
	ISG15	0.27	0.234	0.012	0.012	0.0665079	0.04
	FAT10	0.54	0.456	0.59	0.53	0.0475542	0.04
	UFM1	0.0282919	0.01	0.012	0.012	0.0363878	0.02
	URM1	0.0228068	0.01	0.012	0.012	0.0475542	0.03

## Sheet: Fig2h
	Monomeric KLHDC3-EloB/C
	Normalized Rate of Substrate ubiquitylation
	KLHDC3	UB	Rep1	Rep2
	WT	WT	100	100
	R240A	WT	14.8743	7.2344
	S241E	WT	9.64028	5.23423
	R292A	WT	13.4935	11.1413
	R240A/R292A	WT	8.75782	4.23524
	WT	G76A	5.34761	3.231
	WT	G76D	0.525336	0.1343

## Sheet: Fig2j
		Monomeric KLHDC3-EloB/C
		Normalized Rate of Substrate ubiquitylation
		UB	Rep1	Rep2
		WT	1	1
		T7T9	0.61	0.5323
		42/44	0.0518572	0.04
		42/72	0.058359	0.03
		K48R	0.426482	0.54
		44/68	0.123623	0.175
		44/72	0.104	0.0643
		68/72	0.167602	0.128

## Sheet: Fig3d
		Monomeric KLHDC3-EloB/C
		Normalized Rate of Substrate ubiquitylation
		UB	Rep1	Rep2
		WT	1	1
		R74A	0.128046	0.1
		G75R	1.35429	1.42
		G75Q	1.08805	1.13
		R74/G75R	0.912931	0.96
		UBTCAP	0.106	0.077

## Sheet: Fig3h
		Monomeric KLHDC3-EloB/C
		Normalized Rate of Substrate ubiquitylation
		WT UB		R74A/G75R UB		UBTCAP
	KLHDC3	Rep1	Rep2	Rep1	Rep2	Rep1	Rep2
	WT	1	1	1	1	1	1
	Y32	0.117505	0.15	0.214069	0.154	0.0662601	0.0423
	S34	0.799142	0.85	0.789067	0.87	1.00614	0.9543
	Y32S34	0.0907246	0.13	0.341538	0.26	0.0821129	0.03454
	T309	0.519643	0.66	0.758564	0.82	1.13899	0.98242
	D325	0.902932	0.95	0.236316	0.18	0.0610365	0.02323

## Sheet: Fig4g
		KLHDC10-EloB/C
		Normalized Rate of Substrate ubiquitylation
		UB	Rep1	Rep2
		WT	1	100
		G76A	1.02212	0.976
		G76D	0.274002	0.2245

## Sheet: Fig4i
		KLHDC10-EloB/C
		Normalized Rate of Substrate ubiquitylation
		UB	Rep1	Rep2
		WT	1	1
		T7T9	0.86	0.786
		42/44	0.0681838	0.032
		42/72	0.148015	0.1876
		K48R	0.151698	0.187654
		44/68	0.0858132	0.0454
		44/72	0.18	0.1534
		68/72	0.208447	0.1567

[truncated: 41 more sheets: Fig5e, Fig5f, Fig6b, Fig6c, Fig6d, Fig6e, Fig6f, Supplementary Fig1a, Supplementary Fig1b, SupplementaryFig1c, Supplementary Fig1d, Supplementary Fig2c, Supplementary Fig2d, Supplementary Fig2e, Supplementary Fig2f, Supplementary Fig3g, Supplementary Fig3h, Supplementary Fig3i, Supplementary Fig3j, Supplementary Fig3k …]
